# Supplementary material for: Honey Bee Viromes from Beekeeping Operations Experiencing High Losses in 2022–2023
Source: Viruses. 2026 Mar 9;18(3):334. doi: 10.3390/v18030334 (PMC13030351; doi:10.3390/v18030334)
Supplement: Supplementary file 1 [file viruses-18-00334-s001.zip]

Archive with 3 entries (3 files):
- Supplementary Material Text S1.pdf
- Supplementary Tables S1-S18.xlsx
- Supplementary_Figures_Merged_SFigs.pdf
