# Supplementary material for: Honey Bee Viromes from Beekeeping Operations Experiencing High Losses in 2022–2023
Source: Viruses. 2026 Mar 9;18(3):334. doi: 10.3390/v18030334 (PMC13030351; doi:10.3390/v18030334)
Supplement: Supplementary file 1 [file viruses-18-00334-s001.zip › Supplementary Tables S1-S18.xlsx]

## Sheet: S1
Supplementary Material Table S1 - Colony level data/characteristics for beekeeping operation A
Colony health was asssessed at four assessment timepoints (September, November, January, March) for colonies managed by beekeeping operation A.
Sixty-one colonies were monitored from beekeeping operation A. Samples (n=10 bees) from 19 of these colonies were sequenced during this study
The average overall decline in honey bee population (frame count) was 21% from Fall 2022 to January 2023
	Assessment 1 (13 September 2022)				Assessment 2 (7 November 2022)				Assessment 3 (24 January 2023)				Assessment 4 (20 March 2023)			Change in bee frame count
Colony ID	Frames of bees	Frames of brood	Brood pattern rating	Mite count	Frames of bees	Frames of brood	Brood pattern rating	Mite count	Frames of bees	Frames of brood	Brood pattern rating	Mite count	Frames of bees	Frames of brood	Brood pattern rating	Sep vs Jan	Sep vs Nov	Nov vs Jan	Jan vs Mar	Sep vs Mar
91	8	1	3	0	8	0.75	3	7	8.5	1.5	2.25	2	14	5	3.5	0.06	0	0.06	0.65	0.75
94	12	2.5	3	2	10	1	2	24	3.5	0.5	2	0	Missing	Missing	Missing	-0.71	-0.17	-0.65	NA	NA
97	14	2.25	3	5	10	1	3	26	4	1.25	1.5	5	1	0	0	-0.71	-0.29	-0.6	-0.75	-0.93
101	6	1	2	1	7	1.5	3.5	6	8.5	1	2.75	0	12	4	4.5	0.42	0.17	0.21	0.41	1
102	12	2	3	2	9	1	3.5	10	12.5	3.25	3.25	5	9	3.25	3.75	0.04	-0.25	0.39	-0.28	-0.25
108	11	2	3	0	8	1.25	2.75	7	5	1	2.5	0	5	2.25	3.5	-0.55	-0.27	-0.38	0	-0.55
114	7	1	2	0	3.5	0.25	3	1	4	0.75	1.5	0	Missing	Missing	Missing	-0.43	-0.5	0.14	NA	NA
116	6	0.5	2	0	4	0.25	2.5	2	3.5	1	2	1	Missing	Missing	Missing	-0.42	-0.33	-0.13	NA	NA
118	6	1.75	2	1	5	0.75	3	2	0	0	0	NA	0	0	0	-1	-0.17	-1	NA	-1
119	13	2.75	5	0	11	0.5	3	21	14	3.5	3	0	8.5	3.25	1.5	0.08	-0.15	0.27	-0.39	-0.35
120	13	2	3	3	11	1	2.75	8	13.5	2.25	3	2	15	4.5	4	0.04	-0.15	0.23	0.11	0.15
127	12	2.25	3	1	6	0.5	3	6	13.5	2.5	3.5	0	15	5	4.5	0.13	-0.5	1.25	0.11	0.25
130	12	1.25	3	1	12	0.25	2	1	14	1	2	0	14.5	4.25	3.5	0.17	0	0.17	0.04	0.21
131	13	2.25	3	0	10	1	2.5	4	14	1.5	2.5	1	15.5	5.5	4.5	0.08	-0.23	0.4	0.11	0.19
144	14	3	4	0	7	1	2.75	5	2.5	0	0	0	Missing	Missing	Missing	-0.82	-0.5	-0.64	NA	NA
145	10	2	2	1	0	0	0	NA	0	0	0	NA	0	0	0	-1	-1	NA	NA	-1
146	7	1.75	2	1	2	0.5	2.5	3	1.5	0	0	0	Missing	Missing	Missing	-0.79	-0.71	-0.25	NA	NA
150	12	2.75	3	1	5	0.75	2.75	21	5.5	0.25	2	1	Missing	Missing	Missing	-0.54	-0.58	0.1	NA	NA
158	10	2.75	4	0	6	0.5	3	4	2	1	2	1	0	0	0	-0.8	-0.4	-0.67	-1	-1

## Sheet: S2
Supplementary Material Table S2 - Colony level data/characteristics for beekeeping operation B
Colony health was asssessed at four assessment timepoints (August, November, January, April) for colonies managed by beekeeping operation A.
Fifty-three colonies were monitored from beekeeping operation A. Samples (n=10 bees) from 18 of these colonies were sequenced during this study
The average overall decline in honey bee population (frame count) was 36.2% from Fall 2022 to January 2023
	Assessment 1 (30 August 2022)				Assessment 2 (4 November 2022)				Assessment 3 (28 January 2023)				Assessment 4 (19 April 2023)			Change in bee frame count
Colony ID	Frames of bees	Frames of brood	Brood pattern rating	Mite count	Frames of bees	Frames of brood	Brood pattern rating	Mite count	Frames of bees	Frames of brood	Brood pattern rating	Mite count	Frames of bees	Frames of brood	Brood pattern rating	Aug vs Jan	Aug vs Nov	Nov vs Jan	Jan vs Apr	Aug vs Apr
244	10	4.5	3	0	5	0	0	0	4	2	4	0	12.5	4.25	3.75	-0.6	-0.5	-0.2	2.125	0.25
253	13	2	2	4	4	1	4	2	4	1	3	0	12	275	3.5	-0.692308	-0.692308	0	2	-0.0769231
256	10	4	3	1	5.5	0.75	3	5	10	1.5	3.75	1	11	4.75	3.5	0	-0.45	0.818182	0.1	0.1
258	10	1.75	4	1	7.5	0.75	4.5	1	10.5	1.5	3.75	0	14	4.5	4	0.05	-0.25	0.4	0.333333	0.4
260	14	3.25	5	0	7	0.75	4	1	5.5	0.75	4	0	14	4.75	3.75	-0.607143	-0.5	-0.214286	1.54545	0
274	8	3.5	5	0	7	0.75	2.75	2	13	1.5	3.75	0	13	4	3.5	0.625	-0.125	0.857143	0	0.625
287	8	3.5	4	5	4	0.125	1.75	0	2.5	0.5	2.75	3	Missing	Missing	Missing	-0.6875	-0.5	-0.375	NA	NA
288	11	3	4	1	6	0.75	3	2	4.5	0.5	3	1	Missing	Missing	Missing	-0.590909	-0.454545	-0.25	NA	NA
289	8	6	5	0	8.5	1	4	1	16	2	4	1	8	3.5	3.25	1	0.0625	0.882353	-0.5	0
293	11	2.5	3	0	0	0	0	n.a.	0	0	0	n.a.	0	0	0	-1	-1	NA	NA	-1
296	7	2.5	4	n.a.	0	0	0	n.a.	0	0	0	n.a.	0	0	0	-1	-1	NA	NA	-1
297	11	3.5	4	6	0	0	0	n.a.	0	0	0	n.a.	0	0	0	-1	-1	NA	NA	-1
300	10	3	4	2	5.5	0.75	2.75	8	4	0.75	3.5	5	15	2.25	2.75	-0.6	-0.45	-0.272727	2.75	0.5
301	12	3	4	3	6	0.25	3.25	3	5.5	1	2.75	0	Missing	Missing	Missing	-0.541667	-0.5	-0.0833333	NA	NA
308	9	2.5	3	0	4	0.25	2.5	0	4	0.5	2.75	1	8	0	0	-0.555556	-0.555556	0	1	-0.111111
310	12	1.75	3	0	0	0	0	n.a.	0	0	0	n.a.	0	0	0	-1	-1	NA	NA	-1
316	12	2.75	4	3	4.5	0.5	4.5	5	5	0.75	4	3	Missing	Missing	Missing	-0.583333	-0.625	0.111111	NA	NA
319	11	3.5	5	1	5	0.25	3.5	0	11.5	1.75	3	0	Missing	Missing	Missing	0.0454545	-0.545455	1.3	NA	NA

## Sheet: S3
Supplementary Material Table S3 - Colony level data/characteristics for beekeeping operation C
Colony health was asssessed at three assessment timepoints (September, November, January) for colonies managed by beekeeping operation C.
Fifty-one colonies were monitored from beekeeping operation A. Samples (n=10 bees) from 14 of these colonies were sequenced during this study
The average overall decline in honey bee population (frame count) was 44.1% from Fall 2022 to January 2023
	Assessment 1 (1 September 2022)				Assessment 2 (3 November 2022)				Assessment 3 (26 January 2023)				Change in bee frame count
Colony ID	Frames of bees	Frames of brood	Brood pattern rating	Mite count	Frames of bees	Frames of brood	Brood pattern rating	Mite count	Frames of bees	Frames of brood	Brood pattern rating	Mite count	Sep vs Jan	Sep vs Nov	Nov vs Jan
332	14	2.5	2	0	6	0.75	2.5	0	5	0.75	2.25	0	-0.642857	-0.571429	-0.166667
336	12	2	3	0	9	0.75	3	0	13	1	2.25	0	0.0833333	-0.25	0.444444
340	11	2.25	3	0	8	0.5	2.5	2	11.5	1.5	2.5	2	0.0454545	-0.272727	0.4375
345	12	2.25	4.75	0	6	1	2.75	1	2.5	0.25	2	0	-0.791667	-0.5	-0.583333
352	15	1.75	2	0	9	1.25	3.25	5	8	1.25	2.25	0	-0.466667	-0.4	-0.111111
355	15	2.5	3	0	7.5	1	3	0	4	0.5	1.75	0	-0.733333	-0.5	-0.466667
358	13	2.25	3	0	5	0.75	2.5	n.a.	6	0.75	2	1	-0.538462	-0.615385	0.2
359	14	1.5	3	0	6.5	1	4	0	7.5	1	2.75	0	-0.464286	-0.535714	0.153846
371	14	2.75	4	1	7	0.75	2.5	0	0	0	0	NA	-1	-0.5	-1
377	15	2.5	4.5	2	6	0.5	3	1	4	0.25	0	2	-0.733333	-0.6	-0.333333
387	12	3.25	3	0	8	1	3	6	7	0.5	2	2	-0.416667	-0.333333	-0.125
388	8	3.25	3	0	7.5	0.5	3	6	9.5	0.75	2.5	0	0.1875	-0.0625	0.266667
389	9	2.25	3	2	6	0.5	2.5	5	3	0.25	2.5	5	-0.666667	-0.333333	-0.5
397	14	3.25	3	1	5.5	0.75	2.75	1	6	0.5	2.5	1	-0.571429	-0.607143	0.0909091

## Sheet: S4
Supplementary Material Table S4 - Colony level data/characteristics for beekeeping operation D
Colony health was asssessed at three assessment timepoints (August, November, January) for colonies managed by beekeeping operation D.
Thirty-one colonies were monitored from beekeeping operation D. Samples (n=10 bees) from 15 of these colonies were sequenced during this study
The average overall decline in honey bee population (frame count) was 51.1% from Fall 2022 to January 2023
	Assessment 1 (31 August 2022)				Assessment 2 (11 November 2022)				Assessment 3 (27 January 2023)				Change in bee frame count
Colony ID	Frames of bees	Frames of brood	Brood pattern rating	Mite count	Frames of bees	Frames of brood	Brood pattern rating	Mite count	Frames of bees	Frames of brood	Brood pattern rating	Mite count	Sep vs Jan	Sep vs Nov	Nov vs Jan
401	12	2.75	4	0	0	0	0	0	0	0	0	NA	-1	-1	NA
411	15	2	3	3	6	1	2.5	7	12	0.75	2.5	4	-0.2	-0.6	1
412	14	2.25	3	1	13	1	3.5	2	11.5	0.75	2.5	0	-0.178571	-0.0714286	-0.115385
420	13	2.25	3	1	6.5	0.25	0	1	6	0	0	NA	-0.538462	-0.5	-0.0769231
426	13	3.25	5	7	7	0.25	2	1	11	0	0	0	-0.153846	-0.461538	0.571429
427	11	3.25	4.5	5	6	0.5	3	0	9	1	2	0	-0.181818	-0.454545	0.5
434	8	0	0	0	2.5	0	0	0	0	0	0	NA	-1	-0.6875	-1
443	14	2.75	4	0	9	2	3	0	12	0.75	2	1	-0.142857	-0.357143	0.333333
445	10	2.25	2	4	6	0.75	2.5	0	0	0	0	NA	-1	-0.4	-1
455	13	1.25	2	4	0	0	0	NA	0	0	0	NA	-1	-1	NA
462	15	2.5	3	0	6	0.25	2.5	0	5	0	0	NA	-0.666667	-0.6	-0.166667
465	12	2.75	3	30	3	0.25	2	2	4	0	0	NA	-0.666667	-0.75	0.333333
466	13	3	2.5	4	7	0.5	2.5	1	6	0	0	NA	-0.538462	-0.461538	-0.142857
469	15	3.25	4	5	11	1.5	3.5	0	5	0	0	NA	-0.666667	-0.266667	-0.545455
478	14	3	3	0	4	0.25	1.75	4	3	0	0	NA	-0.785714	-0.714286	-0.25

## Sheet: S5 - seqlib chars
	Supplementary Material Table S5: Summary of pooling strategy (i.e., colonies included in each sequencing library) and the individual colony-level characteristics for each pooled sequencing library
	Colonies sampled, assessment (sampling) date, Varroa destructor mite pressure, loss category, beekeeping operation, and percent change in bee frame count across assessments are shown. Additionally, “positive” (>1,000 reads) viruses in each library are denoted with an X in each respective column.
	For example, sequencing library 1 included three colonies (IDs 97, 108, and 144) which were sampled in September 2022. These colonies experienced high losses, with an overall change in bee frame count from September 2022 to January 2023 of -71%, -55%, and -82%, respectively.
	The mite counts (per 100 bees) for these colonies were 5, 0, and 0, respectively. This library was thus classified as BA-Sept-HL-HM-3c (Beekeeping operation A, high loss, high mite, representing 3 colonies). This library was “positive” for ARV-1, DWV-B, AmPVLC-1, and AmPVLC-2.
																		"Well characterized" bee and/or V. destructor viruses in each library (>1,000 reads)																										Partitiviruses and partiti-like sequences in each library (>1,000 reads)
Seq. library name	Seq. library ID	Beekeeping operation ID	Loss category	Mite pressure	Colony ID	Assessment		Percent change in bee frame count (Aug/Sep to Nov)	Percent change in bee frame count (Nov to Jan)	Percent change in bee frame count (overall)	Avg percent change in bee frame count (overall)	Mite count Aug/Sep	Mite count Nov	Mite count Jan	Average mite count	Died when		ABPV	AmFV	ARV_1	BQCV	CBPV_RNA1	CBPV_RNA2	DWV_A	DWV_B	Invertebrate iridescent virus 6	LSV-1	LSV2_CA_1	LSV2_CA_2	LSV2_CA_3	LSV3_CA_1	LSV3_CA_2	LSV-4	LSV-9	SBV	TRSV_RNA1	TRSV_RNA2	Varroa orthomyxovirus 1 NP	Varroa orthomyxovirus glycoprotein	Varroa orthomyxovirus PB2	Varroa tymolike virus	VDV_3		AmPLV1	HPLV_34	AmPVLC-2	AmPVLC-1	AmPVLR-1
1	1	A	High	NA	97	September		-0.29	-0.6	-0.71	-0.693333	5	26	5	1.66667
1	1	A	High	NA	108	September		-0.27	-0.38	-0.55		0	7	0
1	1	A	High	NA	144	September		-0.5	-0.64	-0.82		0	5	0		March
BA-Sept-HL-3c	Sequence Library #1 Description: Beekeeping operation A, September Assessment, high loss colonies, high mite colonies, n=3 colony samples																			X					X																					X	X
2	2	A	Died during monitoring	Low	118	September		-0.17	-1	-1	-1	2	NA	NA	1.5
2	2	A	Died during monitoring	Low	145	September		-1	-1	-1		1	NA	NA		November
BA-Sept-Dead-2c	Sequence Library #2 Description: Beekeeping operation A, September Assessment, dead colonies, n=2 colony samples																								X		X																		X	X	X	X
3	3	A	High	Low	114	September		-0.5	0.14	-0.43	-0.546667	0	1	0	0.333333	March
3	3	A	High	Low	116	September		-0.33	-0.13	-0.42		0	2	1		March
3	3	A	High	Low	146	September		-0.71	-0.25	-0.79		1	3	0
BA-Sept-HL-LM-3c	Sequence Library #3 Description: Beekeeping operation A, September Assessment, high loss colonies, low mite colonies, n=3 colony samples																							X	X		X		X																	X		X
4	4	A	High	High	94	November		-0.17	-0.65	-0.71	-0.688333	2	24	0	14.5	March
4	4	A	High	High	97	November		-0.29	-0.6	-0.71		5	26	5
4	4	A	High	High	108	November		-0.27	-0.38	-0.55		0	7	0
4	4	A	High	High	144	November		-0.5	-0.64	-0.82		0	5	0		March
4	4	A	High	High	150	November		-0.58	0.1	-0.54		1	21	1		March
4	4	A	High	High	158	November		-0.4	-0.67	-0.8		0	4	1		March
BA-Nov-HL-HM-6c	Sequence Library #4 Description: Beekeeping operation A, November Assessment, high loss colonies, high mite colonies, n=6 colony samples																			X				X	X		X		X																	X	X	X
5	5	A	Low	High	91	November		0	0.06	0.06	0.171667	0	7	2	6
5	5	A	Low	High	101	November		0.17	0.21	0.42		1	6	0
5	5	A	Low	High	102	November		-0.25	0.39	0.04		2	10	5
5	5	A	Low	High	130	November		0.166667	0	0.166667		1	1	0
BA-Nov-LL-HM-4c	Sequence Library #5 Description: Beekeeping operation A, November Assessment, low loss colonies, high mite colonies, n=4 colony samples																			X				X	X																				X	X	X	X
6	6	A	Declined/recovered	High	119	November		-0.15	0.27	0.08	0.0825	0	21	0	9.75
6	6	A	Declined/recovered	High	120	November		-0.15	0.23	0.04		3	8	2
6	6	A	Declined/recovered	High	127	November		-0.5	1.25	0.13		1	6	0
6	6	A	Declined/recovered	High	131	November		-0.23	0.4	0.08		0	4	1
BA-Nov-DR-HM-4c	Sequence Library #6 Description: Beekeeping operation A, November Assessment, declined/recovered colonies, high mite colonies, n=4 colony samples																							X	X		X																		X			X
7	7	A	High	Low	114	January		-0.5	0.14	-0.43	-0.546667	0	1	0	0.333333	March
7	7	A	High	Low	116	January		-0.33	-0.13	-0.42		0	2	1		March
7	7	A	High	Low	146	January		-0.71	-0.25	-0.79		1	3	0
BA-Jan-HL-LM-3c	Sequence Library #7 Description: Beekeeping operation A, January Assessment, high loss colonies, low mite colonies, n=3 colony samples																							X	X		X	X
8	8	A	High	Post-high	94	January		-0.17	-0.65	-0.71	-0.684	2	24	0	0.4	March
8	8	A	High	Post-high	108	January		-0.27	-0.38	-0.55		0	7	0
8	8	A	High	Post-high	144	January		-0.5	-0.64	-0.82		0	5	0		March
8	8	A	High	Post-high	150	January		-0.58	0.1	-0.54		1	21	1		March
8	8	A	High	Post-high	158	January		-0.4	-0.67	-0.8		0	4	1		March
BA-Jan-HL-PHM-5c	Sequence Library #8 Description: Beekeeping operation A, January Assessment, high loss colonies, Post-high mite colonies, n=5 colony samples																							X	X		X	X
9	9	A	Low	Post-high	91	January		0	0.06	0.06	0.1725	0	7	2	1.75
9	9	A	Low	Post-high	101	January		0.17	0.21	0.42		1	6	0
9	9	A	Low	Post-high	102	January		-0.25	0.39	0.04		2	10	5
9	9	A	Low	Post-high	130	January			0.17	0.17		1	1	0
BA-Jan-LL-PHM-4c	Sequence Library #9 Description: Beekeeping operation A, January Assessment, low loss colonies, Post-high mite colonies, n=4 colony samples																							X	X		X		X
10	10	A	Declined/recovered	Post-high	119	January		-0.15	0.27	0.08		0	21	0	0.75
10	10	A	Declined/recovered	Post-high	120	January		-0.15	0.23	0.04		3	8	2
10	10	A	Declined/recovered	Post-high	127	January		-0.5	1.25	0.13		1	6	0
10	10	A	Declined/recovered	Post-high	131	January		-0.23	0.4	0.08		0	4	1
BA-Jan-DR-PHM-4c	Sequence Library #10 Description: Beekeeping operation A, January Assessment, decline/recovered colonies, Post-high mite colonies, n=4 colony samples																							X	X		X
11	11	B	Low	Low	274	August		-0.125	0.86	0.625	0.8125	0	2	2	0
11	11	B	Low	Low	289	August		0	0.88	1		0	1	1
BB-Aug-LL-LM-2c	Sequence Library #11 Description: Beekeeping operation B, August Assessment, low loss colonies, low mite colonies, n=2 colony samples																																												X	X	X
12	12	B	Died during monitoring	NA	293	August		-1	-1	NA	-1	0	NA	NA	2	November
12	12	B	Died during monitoring	NA	296	August		-1	-1	NA			NA	NA		November
12	12	B	Died during monitoring	NA	297	August		-1	-1	NA		6	NA	NA		November
12	12	B	Died during monitoring	NA	310	August		-1	-1	NA		0	NA	NA		November
BB-Aug-Dead-4c	Sequence Library #12 Description: Beekeeping operation B, August Assessment, dead colonies, n=4 colony samples																								X																				X	X	X
13	13	B	High	NA	287	August		-0.5	-0.375	-0.69	-0.6025	5	0	0	3.25	April
13	13	B	High	NA	300	August		-0.45	-0.27	-0.6		2	8	8
13	13	B	High	NA	301	August		-0.5	-0.08	-0.54		3	3	3		April
13	13	B	High	NA	316	August		-0.63	0.11	-0.58		3	5	5		April
BB-Aug-HL-4c	Sequence Library #13 Description: Beekeeping operation B, August Assessment, high loss colonies, n=4 colony samples																																												X	X	X
14	14	B	High	Low	244	November		-0.5	-0.2	-0.6	-0.610182	0	0	0	1
14	14	B	High	Low	253	November		-0.692308	0	-0.69		4	2	0
14	14	B	High	Low	260	November		-0.5	-0.21	-0.61		0	1	1
14	14	B	High	Low	288	November		-0.454545	-0.25	-0.590909		1	2	1
14	14	B	High	Low	308	November		-0.56	0	-0.56		0	0	0
BB-Nov-HL-LM-5c	Sequence Library #14 Description: Beekeeping operation B, November Assessment, high loss colonies, low mite colonies, n=5 colony samples																										X
15	15	B	Low	NA	256	November		-0.45	0.82	0	0.345	1	5	5	1.8
15	15	B	Low	NA	258	November		0.25	0.4	0.05		1	1	1
15	15	B	Low	NA	274	November		-0.125	0.86	0.625		0	2	2
15	15	B	Low	NA	289	November		0	0.88	1		0	1	1
15	15	B	Low	NA	319	November		-0.55	1.3	0.05		1	0	0		April
BB-Nov-LL-5c	Sequence Library #15 Description: Beekeeping operation B, November Assessment, low loss colonies, n=5 colony samples																							X
16	16	B	High	NA	287	January		-0.5	-0.375	-0.69	-0.6025	5	0	0	4	April
16	16	B	High	NA	300	January		-0.45	-0.27	-0.6		2	8	8
16	16	B	High	NA	301	January		-0.5	-0.08	-0.54		3	3	3		April
16	16	B	High	NA	316	January		-0.63	0.11	-0.58		3	5	5		April
BB-Jan-HL-4c	Sequence Library #16 Description: Beekeeping operation B, January Assessment, high loss colonies, n=4 colony samples																																												X	X	X
17	17	B	High	Low	244	January		-0.5	-0.2	-0.6	-0.610182	0	0	0	0.4
17	17	B	High	Low	253	January		-0.692308	0	-0.69		4	2	0
17	17	B	High	Low	260	January		-0.5	-0.21	-0.61		0	1	1
17	17	B	High	Low	288	January		-0.454545	-0.25	-0.590909		1	2	1
17	17	B	High	Low	308	January		-0.56	0	-0.56		0	0	0
BB-Jan-HL-LM-5c	Sequence Library #17 Description: Beekeeping operation B, January Assessment, high loss colonies, low mite colonies, n=5 colony samples																			X																									X	X	X
18	18	B	Low	NA	256	January		-0.45	0.82	0	0.345	1	5	5	1.8
18	18	B	Low	NA	258	January		0.25	0.4	0.05		1	1	1
18	18	B	Low	NA	274	January		-0.125	0.86	0.625		0	2	2
18	18	B	Low	NA	289	January		0	0.88	1		0	1	1
18	18	B	Low	NA	319	January		-0.55	1.3	0.05		1	0	0		April
BB-Jan-LL-5c	Sequence Library #18 Description: Beekeeping operation B, January Assessment, low loss colonies, n=5 colony samples
19	19	C	Died during monitoring	Low	371	September		-0.5	-1	-1	-1	1	0	NA	1
BC-Sept-Dead-LM-1c	Sequence Library #19 Description: Beekeeping operation C, September Assessment, dead colonies, how mite colonies n=1 colony sample																											X	X
20	20	C	High	Low	332	September		-0.57	-0.17	-0.64	-0.637143	0	0	0	0.428571
20	20	C	High	Low	345	September		-0.5	-0.58	-0.79		0	1	0
20	20	C	High	Low	355	September		-0.5	-0.47	-0.73		0	0	0
20	20	C	High	Low	358	September		-0.62	0.2	-0.54		0	NA	1
20	20	C	High	Low	359	September		-0.54	0.15	-0.46		0	0	0
20	20	C	High	Low	377	September		-0.6	-0.33	-0.73		2	1	2
20	20	C	High	Low	397	September		-0.61	0.09	-0.57		1	1	1
BC-Sept-HL-LM-7c	Sequence Library #20 Description: Beekeeping operation C, September Assessment, high loss colonies, low mite colonies, n=7 colony samples																											X	X																X	X	X
21	21	C	Low	Low	336	September		-0.25	0.44	0.08	0.105833	0	0	0	0
21	21	C	Low	Low	340	September		-0.27	0.44	0.05		0	2	2
21	21	C	Low	Low	388	September		-0.0625	0.266667	0.1875		0	6	0
BC-Sept-LL-LM-3c	Sequence Library #21 Description: Beekeeping operation C, September Assessment, low loss colonies, low mite colonies, n=3 colony samples																				X				X
22	22	C	High	Low	352	September		-0.4	-0.111111	-0.466667	-0.483333	0	5	0	1
22	22	C	High	Low	389	September		-0.666667	-0.333333	-0.5		2	5	5
BC-Sept-HL-LM-2c	Sequence Library #22 Description: Beekeeping operation C, September Assessment, high loss colonies, low mite colonies, n=2 colony samples																																													X	X	X
23	23	C	Died during monitoring	Low	371	November		-0.5	-1	-1	-1	1	0	NA	0	January
BC-Nov-Dead-LM-1c	Sequence Library #23 Description: Beekeeping operation C, November Assessment, dead colonies, low mite colonies, n=1 colony sample																											X	X
24	24	C	High	Low	332	November		-0.57	-0.17	-0.64	-0.637143	0	0	0	0.5
24	24	C	High	Low	345	November		-0.5	-0.58	-0.79		0	1	0
24	24	C	High	Low	355	November		-0.5	-0.47	-0.73		0	0	0
24	24	C	High	Low	358	November		-0.62	0.2	-0.54		0	NA	1
24	24	C	High	Low	359	November		-0.54	0.15	-0.46		0	0	0
24	24	C	High	Low	377	November		-0.6	-0.33	-0.73		2	1	2
24	24	C	High	Low	397	November		-0.61	0.09	-0.57		1	1	1
BC-Nov-HL-LM-7c	Sequence Library #24 Description: Beekeeping operation C, November Assessment, high loss colonies, low mite colonies, n=7 colony samples																	X							X																				X	X	X
25	25	C	Low	NA	336	November		-0.25	0.44	0.08	0.132222	0	0	0	2.66667
25	25	C	Low	NA	340	November		-0.27	0.44	0.05		0	2	2
25	25	C	Low	NA	388	November		0.1875	-0.0625	0.266667		0	6	0
BC-Nov-LL-3c	Sequence Library #25 Description: Beekeeping operation C, November Assessment, low loss colonies, n=3 colony samples																								X			X	X
26	26	C	High	High	352	November		-0.4	-0.111111	-0.466667	-0.461111	0	5	0	5.33333
26	26	C	High	High	387	November		-0.333333	-0.125	-0.416667		0	6	2
26	26	C	High	High	389	November		-0.666667	-0.333333	-0.5		2	5	5
BC-Nov-HL-HM-3c	Sequence Library #26 Description: Beekeeping operation C, November Assessment, high loss colonies, high mite colonies, n=3 colony samples																				X			X	X			X
27	27	C	High	Low	332	January		-0.57	-0.17	-0.64	-0.637143	0	0	0	0.571429
27	27	C	High	Low	345	January		-0.5	-0.58	-0.79		0	1	0
27	27	C	High	Low	355	January		-0.5	-0.47	-0.73		0	0	0
27	27	C	High	Low	358	January		-0.62	0.2	-0.54		0	0	1
27	27	C	High	Low	359	January		-0.54	0.15	-0.46		0	0	0
27	27	C	High	Low	377	January		-0.6	-0.33	-0.73		2	1	2
27	27	C	High	Low	397	January		-0.61	0.09	-0.57		1	1	1
BC-Jan-HL-LM-7c	Sequence Library #27 Description: Beekeeping operation C, January Assessment, high loss colonies, low mite colonies, n=7 colony samples																				X			X	X			X																	X	X	X
28	28	C	Low	Low	336	January		-0.25	0.44	0.08	0.132222	0	0	0	0.666667
28	28	C	Low	Low	340	January		-0.27	0.44	0.05		0	2	2
28	28	C	Low	Low	388	January		0.1875	-0.0625	0.266667		0	6	0
BC-Jan-LL-LM-3c	Sequence Library #28 Description: Beekeeping operation C, January Assessment, low loss colonies, low mite colonies, n=3 colony samples																			X	X																									X
29	29	C	High	Post-high	387	January		-0.333333	-0.125	-0.416667	-0.416667	0	6	2	2
BC-Jan-HL-PHM-1c	Sequence Library #29 Description: Beekeeping operation C, January Assessment, high loss colonies, Post-high mite colonies, n=1 colony sample																			X					X
30	30	D	High	High	465	August		-0.75	0.33	-0.67	-0.6675	30	2	NA	9.75
30	30	D	High	High	466	August		-1	-0.14	-0.54		4	1	NA
30	30	D	High	High	469	August		-0.27	-0.55	-0.67		5	0	NA
30	30	D	High	High	478	August		-0.71	-0.25	-0.79		0	4	NA
BD-Aug-HL-HM-4c	Sequence Library #30 Description: Beekeeping operation D, August Assessment, high loss colonies, high mite colonies, n=4 colony samples																	X		X	X			X	X			X
31	31	D	High	Low	420	August		-0.5	-0.08	-0.54	-0.605	1	1	NA	0.5
31	31	D	High	Low	462	August		-0.6	-0.17	-0.67		0	0	NA
BD-Aug-HL-LM-2c	Sequence Library #31 Description: Beekeeping operation D, August Assessment, high loss colonies, low mite colonies, n=2 colony samples																							X	X
32	32	D	Low	NA	411	August		-0.6	1	-0.2	-0.169714	3	7	4	3.2
32	32	D	Low	NA	412	August		-0.0714286	-0.115385	-0.178571		1	2	0
32	32	D	Low	NA	426	August		-0.46	0.57	-0.15		7	1	0
32	32	D	Low	NA	427	August		-0.45	0.5	-0.18		5	0	0
32	32	D	Low	NA	443	August		-0.36	0.33	-0.14		0	0	1
BD-Aug-LL-5c	Sequence Library #32 Description: Beekeeping operation D, August Assessment, low loss colonies, n=5 colony samples																	X							X
33	33	D	Died during monitoring	NA	401	August		-1	NA	-1	-1	0	0	NA	2	November
33	33	D	Died during monitoring	NA	434	August		-0.69	-1	-1		0	0	NA		January
33	33	D	Died during monitoring	NA	445	August		-0.4	-1	-1		4	0	NA		January
33	33	D	Died during monitoring	NA	455	August		1	NA	-1		4	NA	NA		November
BD-Aug-Dead-4c	Sequence Library #33 Description: Beekeeping operation D, August Assessment, dead colonies, n=4 colony samples																				X			X	X				X																X	X	X	X
34	34	D	High	Post-high	466	November		-1	-0.14	-0.54	-0.605	4	1	NA	0.5
34	34	D	High	Post-high	469	November		-0.27	-0.55	-0.67		5	0	NA
BD-Nov-HL-PHM-2c	Sequence Library #34 Description: Beekeeping operation D, November Assessment, high loss colonies, Post-high mite colonies, n=2 colony samples																			X				X	X		X
35	35	D	High	Low	420	November		-0.5	-0.08	-0.54	-0.605	1	1	NA	0.5
35	35	D	High	Low	462	November		-0.6	-0.17	-0.67		0	0	NA
BD-Nov-HL-LM-2c	Sequence Library #35 Description: Beekeeping operation D, November Assessment, high loss colonies, low mite colonies, n=2 colony samples																				X			X	X				X
36	36	D	Declined/recovered	NA	411	November		-0.6	1	-0.2	-0.169714	3	7	4	2
36	36	D	Declined/recovered	NA	412	November		-0.0714286	-0.115385	-0.178571		1	2	0
36	36	D	Declined/recovered	NA	426	November		-0.46	0.57	-0.15		7	1	0
36	36	D	Declined/recovered	NA	427	November		-0.45	0.5	-0.18		5	0	0
36	36	D	Declined/recovered	NA	443	November		-0.36	0.33	-0.14		0	0	1
BD-Nov-DR-5c	Sequence Library #36 Description: Beekeeping operation D, November Assessment, declined/recovered colonies, n=5 colony samples																			X	X			X	X		X
37	37	D	Died during monitoring	Low	434	November		-0.69	-1	-1	-1	0	0	NA	0	January
37	37	D	Died during monitoring	Low	445	November		-0.4	-1	-1		4	0	NA		January
BD-Nov-Dead-2c	Sequence Library #37 Description: Beekeeping operation D, November Assessment, dead colonies, n=2 colony samples																																												X	X	X	X
38	38	D	Declined/recovered	NA	411	January		-0.6	1	-0.2	-0.169714	3	7	4	1
38	38	D	Declined/recovered	NA	412	January		-0.0714286	-0.115385	-0.178571		1	2	0
38	38	D	Declined/recovered	NA	426	January		-0.46	0.57	-0.15		7	1	0
38	38	D	Declined/recovered	NA	427	January		-0.45	0.5	-0.18		5	0	0
38	38	D	Declined/recovered	NA	443	January		-0.36	0.33	-0.14		0	0	1
BD-Jan-DR-5c	Sequence Library #38 Description: Beekeeping operation D, January Assessment, declined/recovered colonies, n=5 colony samples																			X					X

## Sheet: S6 - primers
Supplementary Material Table S6: Primers used in this study
Primers used in qPCR, Sanger sequencing, and PCR of select new virus sequences or virus variants identified in this study.
Virus target, direction of each primer, ID, sequence (5’ -> 3’), melting temperature in degrees Celsius, region bound (nt position), amplicon size (nt), and the purpose of the primer is shown for each primer are listed.
Target virus	Direction	Primer ID	Sequence	Melt temp (C)	Binds region (nt)	Paired with	Amplicon size (nt)	Purpose
A. mellifera partitivirus like capsid 2	FW	1804_AmPVLC2_F	TTCCGAGACGTTGATGTGGG	60	409 to 428	1804 and 1805	159	qPCR of AmPVLC2
A. mellifera partitivirus like capsid 2	REV	1805_AmPVLC2_R	ATAGCTAGAGGTGCCAACGC	59.9	567 to 548	1804 and 1805	159	qPCR of AmPVLC2
A. mellifera partitivirus like capsid 1	FW	1806_AmPVLC1_F	ATCCCGACGGGTTTGAAGAC	60	1059 to 1078	1806 and 1807	128	qPCR of AmPVLC1
A. mellifera partitivirus like capsid 1	REV	1807_AmPVLC1_R	GAATCGCGCGTACTGTCAAC	59.9	1186 to 1167	1806 and 1807	128	qPCR of AmPVLC1
A. mellifera partitivirus like RdRp 1	FW	1810_AmPVLR1_F	ATTACACACGCAGCCAGTGA	60	416 to 435	1810 and 1811	226	qPCR of AmPCLR1
A. mellifera partitivirus like RdRp 1	REV	1811_AmPVLR1_R	CCGACTTTGGGCCTTTGTTG	60	641 to 622	1810 and 1811	226	qPCR of AmPCLR1
A. mellifera associated partitilike virus 1	FW	1812_AmPLV1_F	CATCAGTACTGTCCGGGAGC	59.9	566 to 585	1812 and 1813	154	qPCR of AmPLV1
A. mellifera associated partitilike virus 1	REV	1813_AmPLV1_R	CGCGACGCATTTCGTATTGT	60	719 to 700	1812 and 1813	154	qPCR of AmPLV1
Hubei partitivirus like 34	FW	1821_HPLV34_F	AGACGCCAATTGCCTCTGGT	59.7	582-601	1821 and 1822	209	qPCR of HPLV-34
Hubei partitivirus like 34	REV	1822_HPLV34_R	AGCATCTGGTATGCCATGGT	59.2	768-787	1821 and 1822	209	qPCR of HPLV-34
A. mellifera partitivirus like RdRp 1	F	1738_Ripivanb_FWD_500	GGCGTTGCAACCACGTATAC	59.9	480 to 499	1738 and 1739	500	Sanger sequencing of AMPVLR1
A. mellifera partitivirus like RdRp 1	R	1739_Ripivanb_REV_500	ACTTGGTCTCGGCAGATCAC	59.8	979 to 960	1738 and 1739	500	Sanger sequencing of AMPVLR1
A. mellifera partitivirus like capsid 2	F	1742_Osugoroshi_FWD_500	AAGATACCACCACCACAGGC	59.7	422 to 441	1742 and 1743	500	Sanger sequencing of AmPVLC2
A. mellifera partitivirus like capsid 2	R	1743_Osugoroshi_REV_500	TGGAATTGGTCGGGATGCTC	60.1	921 to 902	1742 and 1743	500	Sanger sequencing of AmPVLC2
A. mellifera partitivirus like capsid 1	F	1746_Partitiviridae.sp_FWD_500	AATGGACACCTGCCGAAGTA	59	521 to 540	1746 and 1747	618	Sanger sequencing of AmPVLC1
A. mellifera partitivirus like capsid 1	R	1747_Partitiviridae.sp_REV_500	TTGATGACGCACTGAATCGC	60.3	1138 to 1119	1746 and 1747	618	Sanger sequencing of AmPVLC1
Acute bee paralysis virus -CA-22	FW	1779_ABPV-CA_F_500	GCTCGGGGAAAAGCTTATGC	59.6	4729 to 4748	1779 and 1780	500	Sanger sequencing of ABPV strain CA 22
Acute bee paralysis virus -CA-22	REV	1780_ABPV-CA_R_500	TTGCCGCATATAGCCTCCTC	59.7	5228 to 5209	1779 and 1780	500	Sanger sequencing of ABPV strain CA 22
Lake sinai virus 9	F	1777_LSV9_F_500	AATTGTGCACCTTCGTCCCT	59.9	4683 to 4702	1777 and 1778	500	Sanger sequencing on LSV-9
Lake sinai virus 9	R	1778_LSV9_R_500	GAGATGGCGGAGTCGAGAAG	60	5182 to 5163	1777 and 1778	500	Sanger sequencing on LSV-9

## Sheet: S7 - std curves
Supplementary Material Table S7: Raw qPCR data and standard curves generated for quantification of partitivirus-like sequence abundance
Virus abundance in each sample was determined by calculating copy number per well or "starting quantity" (SQ) value. The SQ value for each sample was calculated using standard curves generated from known quantities of plasmid standards.
Representative standard curves are shown below. The SQ value of no template control reactions was substracted from the SQ value of each standard and sample. For standardization, the qPCR instrument baseline threshold was set to 1000 for all plates.
Well	Fluor	Target	Sample	Biological Set Name	Cq	Cq Mean	Cq Std. Dev	cq mean	log10(sq)	Cq	log10(sq)	Cq
A01	SYBR	AmPVLC1	10^9		11.4269	11.4269	0.266466	11.1558	9	11.4269	9	11.4269
A02	SYBR	AmPVLC1	10^9		11.1464	11.1464			9	11.1464	9	11.1464
A03	SYBR	AmPVLC1	10^9		10.8942	10.8942			9	10.8942	9	10.8942
A04	SYBR	AmPVLC1	10^8		14.1549	14.1549	0.195392	14.1607	8	14.1549	8	14.1549
A05	SYBR	AmPVLC1	10^8		14.3589	14.3589			8	14.3589	8	14.3589
A06	SYBR	AmPVLC1	10^8		13.9682	13.9682			8	13.9682	8	13.9682
A07	SYBR	AmPVLC1	10^7		17.7186	17.7186	0.205496	17.785	7	17.7186	7	17.7186
A08	SYBR	AmPVLC1	10^7		18.0155	18.0155			7	18.0155	7	18.0155
A09	SYBR	AmPVLC1	10^7		17.621	17.621			7	17.621	7	17.621
A10	SYBR	AmPVLC1	10^6		21.5333	21.5333	0.125532	21.6773	6	21.5333	6	21.5333
A11	SYBR	AmPVLC1	10^6		21.7635	21.7635			6	21.7635	6	21.7635
A12	SYBR	AmPVLC1	10^6		21.7351	21.7351			6	21.7351	6	21.7351
B01	SYBR	AmPVLC1	10^5		25.3143	25.3143	0.284222	25.0103	5	25.3143	5	25.3143
B02	SYBR	AmPVLC1	10^5		24.7512	24.7512			5	24.7512	5	24.7512
B03	SYBR	AmPVLC1	10^5		24.9656	24.9656			5	24.9656	5	24.9656
B04	SYBR	AmPVLC1	10^4		28.0462	28.0462	0.162376	28.229	4	28.0462	4	28.0462
B05	SYBR	AmPVLC1	10^4		28.2846	28.2846			4	28.2846	4	28.2846
B06	SYBR	AmPVLC1	10^4		28.3563	28.3563			4	28.3563	4	28.3563
B07	SYBR	AmPVLC1	10^3		31.4599	31.4599	0.774924	31.2001	3	31.4599	3	31.4599
B08	SYBR	AmPVLC1	10^3		31.8117	31.8117			3	31.8117	3	31.8117
B09	SYBR	AmPVLC1	10^3		30.3286	30.3286			3	30.3286	3	30.3286
B10	SYBR	AmPVLC1	10^2		34.0639	34.0639	1.01394	33.4438	2	34.0639
B11	SYBR	AmPVLC1	10^2		33.9938	33.9938			2	33.9938
B12	SYBR	AmPVLC1	10^2		32.2737	32.2737			2	32.2737
C01	SYBR	AmPVLC1	10^1		35.3278	35.3278	0.544594	35.2274	1	35.3278
C02	SYBR	AmPVLC1	10^1		34.6396	34.6396			1	34.6396
C03	SYBR	AmPVLC1	10^1		35.7148	35.7148			1	35.7148
C04	SYBR	AmPVLC1	NTC		34.9631	34.9631	0.816546	35.247
C05	SYBR	AmPVLC1	NTC		34.6103	34.6103
C06	SYBR	AmPVLC1	NTC		36.1676	36.1676			log10(sq)	Cq	log10(sq)	Cq
C07	SYBR	AmPVLC2	10^9		10.4987	10.4987	0.0669405	10.5331	9	10.4987	9	10.4987
C08	SYBR	AmPVLC2	10^9		10.6103	10.6103			9	10.6103	9	10.6103
C09	SYBR	AmPVLC2	10^9		10.4904	10.4904			9	10.4904	9	10.4904
C10	SYBR	AmPVLC2	10^8		14.0606	14.0606	0.369645	13.9393	8	14.0606	8	14.0606
C11	SYBR	AmPVLC2	10^8		13.5243	13.5243			8	13.5243	8	13.5243
C12	SYBR	AmPVLC2	10^8		14.2331	14.2331			8	14.2331	8	14.2331
D01	SYBR	AmPVLC2	10^7		17.5469	17.5469	0.0780749	17.637	7	17.5469	7	17.5469
D02	SYBR	AmPVLC2	10^7		17.6831	17.6831			7	17.6831	7	17.6831
D03	SYBR	AmPVLC2	10^7		17.6811	17.6811			7	17.6811	7	17.6811
D04	SYBR	AmPVLC2	10^6		21.2847	21.2847	0.321164	21.0916	6	21.2847	6	21.2847
D05	SYBR	AmPVLC2	10^6		21.2692	21.2692			6	21.2692	6	21.2692
D06	SYBR	AmPVLC2	10^6		20.7208	20.7208			6	20.7208	6	20.7208
D07	SYBR	AmPVLC2	10^5		24.9039	24.9039	0.347446	24.5997	5	24.9039	5	24.9039
D08	SYBR	AmPVLC2	10^5		24.6741	24.6741			5	24.6741	5	24.6741
D09	SYBR	AmPVLC2	10^5		24.221	24.221			5	24.221	5	24.221
D10	SYBR	AmPVLC2	10^4		26.7759	26.7759	0.642117	27.4152	4	26.7759	4	26.7759
D11	SYBR	AmPVLC2	10^4		28.0601	28.0601			4	28.0601	4	28.0601
D12	SYBR	AmPVLC2	10^4		27.4095	27.4095			4	27.4095	4	27.4095
E01	SYBR	AmPVLC2	10^3		30.5781	30.5781	1.42252	28.9975	3	30.5781	3	30.5781
E02	SYBR	AmPVLC2	10^3		28.5941	28.5941			3	28.5941	3	28.5941
E03	SYBR	AmPVLC2	10^3		27.8202	27.8202			3	27.8202	3	27.8202
E04	SYBR	AmPVLC2	10^2		32.0401	32.0401	0.362058	31.7362	2	32.0401
E05	SYBR	AmPVLC2	10^2		31.3356	31.3356			2	31.3356
E06	SYBR	AmPVLC2	10^2		31.8329	31.8329			2	31.8329
E07	SYBR	AmPVLC2	10^1		29.9791	29.9791	2.46631	30.9274	1	29.9791
E08	SYBR	AmPVLC2	10^1		29.0759	29.0759			1	29.0759
E09	SYBR	AmPVLC2	10^1		33.7271	33.7271			1	33.7271
E10	SYBR	AmPVLC2	NTC		30.6692	30.6692	#DIV/0!	10.2231
E11	SYBR	AmPVLC2	NTC			0
E12	SYBR	AmPVLC2	NTC			0			log10(sq)	Cq	log10(sq)	Cq
F01	SYBR	AmPVLR1	10^9		11.6056	11.6056	0.372458	11.2675	9	11.6056	9	11.6056
F02	SYBR	AmPVLR1	10^9		10.8683	10.8683			9	10.8683	9	10.8683
F03	SYBR	AmPVLR1	10^9		11.3285	11.3285			9	11.3285	9	11.3285
F04	SYBR	AmPVLR1	10^8		14.1256	14.1256	0.113729	14.0653	8	14.1256	8	14.1256
F05	SYBR	AmPVLR1	10^8		14.1362	14.1362			8	14.1362	8	14.1362
F06	SYBR	AmPVLR1	10^8		13.9341	13.9341			8	13.9341	8	13.9341
F07	SYBR	AmPVLR1	10^7		17.8287	17.8287	0.248721	17.7856	7	17.8287	7	17.8287
F08	SYBR	AmPVLR1	10^7		18.0099	18.0099			7	18.0099	7	18.0099
F09	SYBR	AmPVLR1	10^7		17.5181	17.5181			7	17.5181	7	17.5181
F10	SYBR	AmPVLR1	10^6		21.2885	21.2885	0.0347113	14.2087	6	21.2885	6	21.2885
F11	SYBR	AmPVLR1	10^6		21.3376	21.3376			6	21.3376	6	21.3376
F12	SYBR	AmPVLR1	10^6			0
G01	SYBR	AmPVLR1	10^5		24.6558	24.6558	0.16044	24.5202	5	24.6558	5	24.6558
G02	SYBR	AmPVLR1	10^5		24.3431	24.3431			5	24.3431	5	24.3431
G03	SYBR	AmPVLR1	10^5		24.5617	24.5617			5	24.5617	5	24.5617
G04	SYBR	AmPVLR1	10^4		26.3142	26.3142	0.320402	26.636	4	26.3142	4	26.3142
G05	SYBR	AmPVLR1	10^4		26.6389	26.6389			4	26.6389	4	26.6389
G06	SYBR	AmPVLR1	10^4		26.955	26.955			4	26.955	4	26.955
G07	SYBR	AmPVLR1	10^3		27.9341	27.9341	0.407398	27.4641	3	27.9341
G08	SYBR	AmPVLR1	10^3		27.2119	27.2119			3	27.2119
G09	SYBR	AmPVLR1	10^3		27.2464	27.2464			3	27.2464
G10	SYBR	AmPVLR1	10^2		27.1162	27.1162	2.57909	25.807	2	27.1162
G11	SYBR	AmPVLR1	10^2		27.4689	27.4689			2	27.4689
G12	SYBR	AmPVLR1	10^2		22.8358	22.8358			2	22.8358
H01	SYBR	AmPVLR1	10^1		27.876	27.876	0.265488	28.0282	1	27.876
H02	SYBR	AmPVLR1	10^1		28.3348	28.3348			1	28.3348
H03	SYBR	AmPVLR1	10^1		27.8739	27.8739			1	27.8739
H04	SYBR	AmPVLR1	NTC			0		0
H05	SYBR	AmPVLR1	NTC			0
H06	SYBR	AmPVLR1	NTC			0
Well	Fluor	Target	Sample	Cq	Cq Mean	Cq Std. Dev			log10(sq)	cq	log10(sq)	cq
A01	SYBR	AmPLV1	10^9	10.84	10.69	0.175			9	10.84	9	10.84
A02	SYBR	AmPLV1	10^9	10.5	10.69	0.175			9	10.5	9	10.5
A03	SYBR	AmPLV1	10^9	10.72	10.69	0.175			9	10.72	9	10.72
A04	SYBR	AmPLV1	10^8	13.99	14.33	0.347			8	13.99	8	13.99
A05	SYBR	AmPLV1	10^8	14.68	14.33	0.347			8	14.68	8	14.68		#VALUE!
A06	SYBR	AmPLV1	10^8	14.33	14.33	0.347			8	14.33	8	14.33
A07	SYBR	AmPLV1	10^7	18.3	18.49	0.229			7	18.3	7	18.3
A08	SYBR	AmPLV1	10^7	18.44	18.49	0.229			7	18.44	7	18.44
A09	SYBR	AmPLV1	10^7	18.75	18.49	0.229			7	18.75	7	18.75
A10	SYBR	AmPLV1	10^6	21.77	21.8	0.167			6	21.77	6	21.77
A11	SYBR	AmPLV1	10^6	21.65	21.8	0.167			6	21.65	6	21.65
A12	SYBR	AmPLV1	10^6	21.98	21.8	0.167			6	21.98	6	21.98
B01	SYBR	AmPLV1	10^5	25.14	24.99	0.16			5	25.14	5	25.14
B02	SYBR	AmPLV1	10^5	24.99	24.99	0.16			5	24.99	5	24.99
B03	SYBR	AmPLV1	10^5	24.82	24.99	0.16			5	24.82	5	24.82
B04	SYBR	AmPLV1	10^4	28.26	28.49	0.224			4	28.26	4	28.26
B05	SYBR	AmPLV1	10^4	28.71	28.49	0.224			4	28.71	4	28.71
B06	SYBR	AmPLV1	10^4	28.5	28.49	0.224			4	28.5	4	28.5
B07	SYBR	AmPLV1	10^3	31.05	31.38	0.332			3	31.05	3	31.05
B08	SYBR	AmPLV1	10^3	31.71	31.38	0.332			3	31.71	3	31.71
B09	SYBR	AmPLV1	10^3	31.39	31.38	0.332			3	31.39	3	31.39
B10	SYBR	AmPLV1	10^2	33.38	33.95	0.983			2	33.38
B11	SYBR	AmPLV1	10^2	33.4	33.95	0.983			2	33.4
B12	SYBR	AmPLV1	10^2	35.09	33.95	0.983			2	35.09
C01	SYBR	AmPLV1	10^1	36.24	35.54	1.015			1	36.24
C02	SYBR	AmPLV1	10^1	36.02	35.54	1.015			1	36.02
C03	SYBR	AmPLV1	10^1	34.38	35.54	1.015			1	34.38
C04	SYBR	AmPLV1	NTC	35.79	35.04	0.696
C05	SYBR	AmPLV1	NTC	34.41	35.04	0.696
C06	SYBR	AmPLV1	NTC	34.92	35.04	0.696
Well	Fluor	Target	Sample	Biological Set Name	Cq	Cq Mean	Cq Std. Dev		log10(sq)	cq	cq (mean)
A07	SYBR		12E-10^10		8.10715	7.78197	0.750796		10	8.10715	7.78197
A08	SYBR		12E-10^10		8.31536	7.78197	0.750796		10	8.31536	7.78197
A09	SYBR		12E-10^10		6.9234	7.78197	0.750796		10		7.78197
B07	SYBR		12E-10^9		9.93845	9.85045	0.0769264		9	9.93845	9.85045
B08	SYBR		12E-10^9		9.81689	9.85045	0.0769264		9	9.81689	9.85045
B09	SYBR		12E-10^9		9.796	9.85045	0.0769264		9	9.796	9.85045
C07	SYBR		12E-10^8		13.2866	13.2397	0.13706		8	13.2866	13.2397
C08	SYBR		12E-10^8		13.0853	13.2397	0.13706		8	13.0853	13.2397
C09	SYBR		12E-10^8		13.3471	13.2397	0.13706		8	13.3471	13.2397
D07	SYBR		12E-10^7		16.995	16.866	0.136631		7	16.995	16.866
D08	SYBR		12E-10^7		16.8801	16.866	0.136631		7	16.8801	16.866
D09	SYBR		12E-10^7		16.7229	16.866	0.136631		7	16.7229	16.866
E07	SYBR		12E-10^6		20.2283	20.2377	0.0582453		6	20.2283	20.2377
E08	SYBR		12E-10^6		20.1848	20.2377	0.0582453		6	20.1848	20.2377
E09	SYBR		12E-10^6		20.3001	20.2377	0.0582453		6	20.3001	20.2377
F07	SYBR		12E-10^5		23.7615	23.7573	0.0637837		5	23.7615	23.7573
F08	SYBR		12E-10^5		23.6916	23.7573	0.0637837		5	23.6916	23.7573
F09	SYBR		12E-10^5		23.8189	23.7573	0.0637837		5	23.8189	23.7573
G07	SYBR		12E-10^4		26.9635	27.0107	0.0703493		4	26.9635	27.0107
G08	SYBR		12E-10^4		26.9771	27.0107	0.0703493		4	26.9771	27.0107
G09	SYBR		12E-10^4		27.0916	27.0107	0.0703493		4	27.0916	27.0107
H07	SYBR		12E-10^3		29.3658	29.3335	0.078293		3	29.3658	29.3335
H08	SYBR		12E-10^3		29.3905	29.3335	0.078293		3	29.3905	29.3335
H09	SYBR		12E-10^3		29.2442	29.3335	0.078293		3	29.2442	29.3335
A10	SYBR		12E-10^2		27.699	27.6903	0.119361		2	27.699	27.6903
A11	SYBR		12E-10^2		27.5669	27.6903	0.119361		2	27.5669	27.6903
A12	SYBR		12E-10^2		27.8051	27.6903	0.119361		2	27.8051	27.6903
B10	SYBR		12E-10^1		29.6449	29.6645	0.209725		1	29.6449	29.6645
B11	SYBR		12E-10^1		29.4652	29.6645	0.209725		1	29.4652	29.6645
B12	SYBR		12E-10^1		29.8833	29.6645	0.209725		1	29.8833	29.6645
H10	SYBR		NTC		30.2164	30.0819	0.260135
H11	SYBR		NTC		29.782	30.0819	0.260135
H12	SYBR		NTC		30.2472	30.0819	0.260135

## Sheet: S8 - similarity
Supplementary Material Table S8: Similarity of commonly detected bee viruses across sequencing libraries
To assess the similarity of commonly detected bee viruses (i.e., ABPV, ARV-1, BQCV, DWV-A, DWV-B, and SBV) across sequencing libraries, reads from individual libraries were de novo assembled, generating representative viral contigs specific to each library. Assembled contigs
representing these viruses were aligned to one another. The percent nucleotide identity of these sequences for each library are shown. For example, seven sequencing libraries were “positive” for ARV-1 (>1,000 reads). A unique ARV-1 contig was de novo assembled from each of these libraries,
and these seven ARV-1 sequences were aligned to one another. As shown in the matrix, the assembled ARV-1 sequences shared >99% nucleotide identity to one another. This analysis suggests that common bee viruses were similar (high nucleotide identity) across sequencing libraries, indicating
the sequences reported herein are the dominant circulating strains.
	Alignment - ABPV assembly per library - % nucleotide identity
	Library	30	24	32
	30		99.8	99.8
	24	99.8		99.5
	32	99.8	99.5
	Alignment - ARV-1 assemblies per library - percent nucleotide identity
	Library	5	38	30	4	36	17	34
	5		99.791	99.382	99.439	99.41	99.806	99.396
	38	99.791		99.348	99.465	99.41	99.808	99.3
	30	99.382	99.348		98.992	99.225	99.342	99.609
	4	99.439	99.465	98.992		99.067	99.486	99.068
	36	99.41	99.41	99.225	99.067		99.417	99.218
	17	99.806	99.808	99.342	99.486	99.417		99.314
	34	99.396	99.3	99.609	99.068	99.218	99.314
	Alignment - BQCV assemblies per library - percent nucleotide identity
	Library	23	35	21	27	36	26
	23		99.7	99.5	99.6	99.6	98.7
	35	99.7		99.6	99.6	99.7	98.8
	21	99.5	99.6		99.6	99.6	98.7
	27	99.6	99.6	99.6		99.5	98.7
	36	99.6	99.7	99.6	99.5		98.7
	26	98.7	98.8	98.7	98.7	98.7
	Alignment - DWV-A - Per library assemblies, percent nucleotide identity
	Library	31	8	3	15	6	33	7	2	27	10	9	4	36	26
	31		97.697	97.593	97.571	96.933	97.823	97.552	97.741	97.596	97.64	97.741	97.624	97.956	97.429
	8	97.697		98.244	98.096	97.968	97.912	97.978	98.36	97.938	98.323	98.305	98.747	98.52	97.489
	3	97.593	98.244		97.96	97.744	97.839	97.911	98.262	97.852	98.079	98.328	98.436	98.433	97.428
	15	97.571	98.096	97.96		97.794	97.646	97.882	97.882	97.703	97.99	98.004	98.295	98.393	97.417
	6	96.933	97.968	97.744	97.794		97.429	97.726	97.828	97.608	97.688	97.817	97.964	98.098	96.971
	33	97.823	97.912	97.839	97.646	97.429		97.519	97.86	97.691	97.842	97.956	98.107	98.325	97.557
	7	97.552	97.978	97.911	97.882	97.726	97.519		97.947	98.463	97.794	98.059	98.329	98.473	97.461
	2	97.741	98.36	98.262	97.882	97.828	97.86	97.947		97.991	98.067	98.306	99.196	98.523	97.882
	27	97.596	97.938	97.852	97.703	97.608	97.691	98.463	97.991		97.903	98.017	98.362	98.651	97.42
	10	97.64	98.323	98.079	97.99	97.688	97.842	97.794	98.067	97.903		98.072	98.341	98.406	97.326
	9	97.741	98.305	98.328	98.004	97.817	97.956	98.059	98.306	98.017	98.072		98.634	98.537	97.817
	4	97.624	98.747	98.436	98.295	97.964	98.107	98.329	99.196	98.362	98.341	98.634		98.959	97.738
	36	97.956	98.52	98.433	98.393	98.098	98.325	98.473	98.523	98.651	98.406	98.537	98.959		97.663
	26	97.429	97.489	97.428	97.417	96.971	97.557	97.461	97.882	97.42	97.326	97.817	97.738	97.663
	Alignment - DWV-B - Assemblies per library percent nucleotide identity
	Library	35	20	25	12	1	21	33	2	8	10	27	6	26	24	34	9	31	7	38	29	36
	35		98.947	99.072	99.134	99.227	98.603	99.076	99.188	99.187	99.117	99.076	99.004	98.943	98.838	99.061	99.356	98.692	99.115	99.394	99.004	99.138
	20	98.947		98.912	98.932	99.093	98.429	99.274	99.041	98.887	98.881	98.81	98.861	98.891	98.744	98.952	99.152	98.69	98.942	98.68	98.881	99.002
	25	99.072	98.912		99.141	99.131	99.438	99.101	99.036	99.058	99.111	98.992	99.042	98.904	98.75	98.952	99.278	98.601	98.963	98.894	98.805	99.061
	12	99.134	98.932	99.141		99.22	98.698	99.21	99.231	99.187	99.239	99.121	99.19	98.983	98.871	98.963	99.267	98.762	99.023	98.894	98.983	99.229
	1	99.227	99.093	99.131	99.22		98.688	99.2	99.599	99.197	99.16	99.141	99.141	99.102	98.849	99.006	99.321	98.858	99.141	98.944	99.023	99.318
	21	98.603	98.429	99.438	98.698	98.688		98.612	98.528	98.604	98.631	98.543	98.533	98.465	98.226	98.44	98.765	98.085	98.502	98.455	98.366	98.621
	33	99.076	99.274	99.101	99.21	99.2	98.612		99.199	99.187	99.124	99.055	99.065	98.879	99.002	99.181	99.184	98.777	98.994	98.78	98.969	99.104
	2	99.188	99.041	99.036	99.231	99.599	98.528	99.199		99.231	99.339	99.123	99.101	98.971	98.887	98.94	99.296	98.831	99.047	98.863	99.058	99.242
	8	99.187	98.887	99.058	99.187	99.197	98.604	99.187	99.231		99.237	99.088	99.118	98.89	98.915	98.952	99.257	98.72	98.93	98.9	98.89	99.197
	10	99.117	98.881	99.111	99.239	99.16	98.631	99.124	99.339	99.237		99.056	99.056	98.869	98.849	98.973	99.206	98.629	98.954	98.849	98.888	99.134
	27	99.076	98.81	98.992	99.121	99.141	98.543	99.055	99.123	99.088	99.056		98.929	98.743	98.783	98.875	99.047	98.482	98.904	98.615	98.743	98.978
	6	99.004	98.861	99.042	99.19	99.141	98.533	99.065	99.101	99.118	99.056	98.929		98.733	98.904	98.897	99.1	98.419	98.905	98.576	98.733	98.978
	26	98.943	98.891	98.904	98.983	99.102	98.465	98.879	98.971	98.89	98.869	98.743	98.733		98.75	98.81	98.846	98.579	99.122	98.338	98.94	99.126
	24	98.838	98.744	98.75	98.871	98.849	98.226	99.002	98.887	98.915	98.849	98.783	98.904	98.75		98.753	98.959	98.674	98.706	98.564	98.882	98.871
	34	99.061	98.952	98.952	98.963	99.006	98.44	99.181	98.94	98.952	98.973	98.875	98.897	98.81	98.753		99.238	98.677	98.831	98.853	98.919	98.963
	9	99.356	99.152	99.278	99.267	99.321	98.765	99.184	99.296	99.257	99.206	99.047	99.1	98.846	98.959	99.238		98.62	99.117	99.017	98.897	99.112
	31	98.692	98.69	98.601	98.762	98.858	98.085	98.777	98.831	98.72	98.629	98.482	98.419	98.579	98.674	98.677	98.62		98.752	98.239	98.738	98.674
	7	99.115	98.942	98.963	99.023	99.141	98.502	98.994	99.047	98.93	98.954	98.904	98.905	99.122	98.706	98.831	99.117	98.752		98.846	98.935	99.141
	38	99.394	98.68	98.894	98.894	98.944	98.455	98.78	98.863	98.9	98.849	98.615	98.576	98.338	98.564	98.853	99.017	98.239	98.846		98.489	98.704
	29	99.004	98.881	98.805	98.983	99.023	98.366	98.969	99.058	98.89	98.888	98.743	98.733	98.94	98.882	98.919	98.897	98.738	98.935	98.489		98.969
	36	99.138	99.002	99.061	99.229	99.318	98.621	99.104	99.242	99.197	99.134	98.978	98.978	99.126	98.871	98.963	99.112	98.674	99.141	98.704	98.969
	Alignment - SBV - Assembly per library percent nucleotide identity
	Library	14	20	33	8	32
	14		98.64	98.727	98.579	98.739
	20	98.64		98.766	98.607	98.743
	33	98.727	98.766		98.607	98.754
	8	98.579	98.607	98.607		98.619
	32	98.739	98.743	98.754	98.619

## Sheet: S9 - comp.stringency med def
Supplementary Material Table S9: Comparison of mapping stringency settings in HISAT2
Comparison of the number of reads aligned to a given virus using HISAT-2 with either default mapping or a more relaxed mapping mode enabled. First box gives the proportion of reads aligning using default mapping (-L, 0, 0.2) to the reads
aligning using more relaxed mapping (-L, 0, 0.4) (calculated by dividing the number of “default” mapped reads by the number of “relaxed” mapped reads). Appreciably more reads were aligned using the relaxed parameters. The range for the
average proportion of total reads mapped using default vs relaxed parameters was 58.5% to 89.8%. The difference in proportion was greater for some viruses (i.e., the Lake sinai viruses), likely due to a higher degree of divergence in the LSV
viral population.
Seq Library	DWV-A	ARV-1	LSV-3-CA-2	VDV-3	ABPV-CA-22	CBPV-RNA2	LSV-2-CA-1	SBV	VOV-PB2	AmPLV-1	DWV-B	LSV-2-CA-2	LSV-2-CA-3	TRSV RNA1	SoCal dicistrovirus 1	NorCal potexvirus 1	Varroa tymolike virus	BQCV	VDV-9	VOV-Glycoprotein	LSV-1	VOV-NP	AmPVLR-1	SoCal sobemovirus 1	Average proportion (single/multi)
1	0.926829	0.981803	0.383808	NA	0	1	1	0.794118	NA	0.994793	0.988629	0.9375	0.846154	0.5	0.996169	0.666667	NA	0.883929	NA	NA	0.59233	NA	0.993729	0.980225	0.803705							0.584824
2	0.950495	0.980645	0.623106	NA	NA	NA	1	0.994681	NA	0.967619	0.976652	0.994385	0.887097	NA	NA	NA	NA	0.882353	NA	NA	0.857821	NA	0.998043	0.949029	0.927841							0.719864
3	0.938291	0.982249	0.5054	1	1	NA	0.97921	1.04545	NA	0.99839	0.987812	0.995317	0.913993	NA	1	NA	NA	0.962963	0.986395	NA	0.824285	NA	0.994971	0.955414	0.945303							0.740299
4	0.95642	0.969896	0.799914	1	NA	NA	0.721212	0.933333	NA	0.995174	0.982335	NA	0.851351	NA	1	NA	NA	0.809524	NA	NA	0.962267	NA	0.993147	1	0.926755							0.741688
5	0.987493	0.992941	0.396624	NA	NA	NA	NA	1	NA	0.996444	0.980534	NA	0.95	NA	1	1	NA	1	NA	NA	0.478873	NA	0.993845	1.125	0.91552							0.742212
6	0.994209	0.989189	0.328228	1	NA	NA	1	1.25	NA	0.987342	0.990298	NA	0.84	NA	0.993481	NA	0.988473	0.890625	NA	NA	0.607143	NA	0.992063	1	0.923403							0.756134
7	0.993031	NA	0.895673	NA	NA	NA	0.753884	1	NA	0.954545	0.986437	0.75	0.87234	NA	NA	0	NA	0.916667	NA	NA	0.83306	NA	0.966667	NA	0.826859							0.758419
8	0.89813	NA	0.3125	NA	NA	0.990291	0.770156	0.9493	NA	1.02083	0.986491	1.00374	0.947118	NA	NA	NA	0.666667	0.8	NA	NA	0.961144	NA	1	1	0.879026							0.75895
9	0.922446	NA	0.406143	NA	NA	NA	1	NA	NA	0.970588	0.972903	0.928571	0.704918	NA	NA	NA	NA	1	NA	NA	0.900022	NA	1	0.333333	0.830811							0.76727
10	0.934565	0.986111	0.349862	NA	NA	1	1	0.99083	NA	1	0.977048	NA	0.732558	NA	NA	NA	0.973415	NA	NA	NA	0.844072	NA	1	NA	0.899038							0.781358
11	1	NA	0.293333	NA	NA	NA	0.863861	1	NA	0.911111	0.923077	NA	0.809524	1	NA	NA	NA	1	NA	NA	0.510417	NA	0.916667	NA	0.838908							0.781704
12	NA	NA	0.978471	NA	NA	NA	NA	1	NA	0.962062	0.989369	NA	1	NA	NA	NA	NA	1	NA	NA	0.758621	NA	1.08511	NA	0.971704							0.787505
13	1	NA	0.359043	NA	NA	NA	NA	1	NA	1	1	NA	0.963636	0.844424	NA	NA	1	1	NA	NA	0.523214	NA	1	NA	0.880938							0.788704
14	1	NA	0.225722	NA	0.333333	NA	1	1.00134	NA	1	0.969697	NA	0.857143	0.800571	NA	NA	0.0588235	0.9	NA	NA	0.610935	NA	NA	NA	0.729797							0.796653
15	0.865473	NA	0.278788	NA	NA	0.75	NA	1	NA	1	0.954545	NA	0.876923	0.851979	NA	NA	NA	0.84375	NA	NA	0.539259	NA	0.6	NA	0.778247							0.800499
16	NA	NA	0.344828	NA	NA	1	0.615385	0	NA	1	1	NA	0.96875	NA	NA	NA	NA	0.666667	NA	NA	0.512821	NA	0	NA	0.610845							0.8036
17	1	0.993506	0.313725	NA	NA	NA	1	1	NA	1	1	NA	0.833333	1	NA	NA	NA	0.954545	NA	NA	0.536	NA	1	NA	0.885926							0.818432
18	NA	NA	0.307282	NA	NA	1	NA	NA	NA	1	1	1	0.882353	NA	NA	NA	NA	0.830986	NA	NA	0.571719	NA	0.666667	NA	0.806556							0.824595
19	NA	NA	0.630137	NA	NA	NA	0.955039	1	NA	1	0.952381	0.9467	0.936202	NA	NA	0	NA	0.83871	NA	NA	0.588235	NA	0.827273	NA	0.788607							0.826673
20	1	NA	0.918978	NA	NA	0.884615	0.995724	0.97826	NA	1.09091	0.991453	0.942274	0.90199	0.998608	NA	0.843234	NA	0.939446	NA	NA	0.591036	NA	0.932629	NA	0.929225							0.829853
21	1	NA	0.951444	1	NA	1	1	1	NA	0.914286	0.991489	0.5	0.923077	0.990228	NA	0.836114	NA	0.976694	NA	NA	0.519573	NA	0.962963	NA	0.904391							0.834829
22	NA	NA	0.96504	NA	NA	1	1.02778	1	NA	0.98321	0.972574	0	0.889908	0.996774	NA	0.84965	NA	0.935065	NA	NA	0.522639	NA	1.05347	NA	0.861239							0.837981
23	NA	NA	0.444444	NA	NA	NA	0.997085	1	NA	1.0122	0.992701	0.954557	0.964179	NA	NA	NA	NA	0.995272	NA	NA	0.653846	NA	0.894737	NA	0.890902							0.837996
24	0.943089	NA	0.512	NA	0.996647	NA	NA	1	NA	1	0.979306	1.03226	0.954672	0.980488	NA	0.786232	NA	0.777778	NA	NA	0.623407	NA	1	NA	0.891221							0.838276
25	0.948454	NA	0.319149	NA	NA	NA	0.806181	1	NA	1	0.984599	0.963435	0.996242	0.916667	NA	0.913462	NA	1	NA	NA	0.570946	NA	1	NA	0.878395							0.842076
26	0.935652	NA	0.99154	NA	NA	NA	0.989595	0.928571	NA	0.985075	0.991025	0.954907	0.912821	0.75	NA	1.125	NA	0.947665	NA	NA	0.53505	NA	0.971698	NA	0.924508							0.8494
27	1.00319	NA	0.362637	NA	NA	NA	0.819268	1	NA	1	0.986133	0.884058	0.643761	0.757009	NA	0.85	0	0.997846	NA	NA	0.57622	NA	1	NA	0.777152							0.858487
28	NA	0.986211	0.416569	NA	NA	1	1	NA	NA	0.833333	0.977273	0.4	0.926702	0.83642	NA	0.833333	0.102273	0.996096	NA	NA	0.480609	NA	0.923077	NA	0.765135							0.861762
29	0.975309	0.984685	0.333333	NA	1	NA	1	1	NA	0.875	0.9947	NA	0.955614	0.5	NA	0.808511	NA	1	NA	NA	0.421053	NA	1	NA	0.8463							0.863151
30	0.988273	0.958441	0.926092	1	0.996429	NA	0.870968	0.771399	0.997148	1	0.972968	1	0.636364	NA	NA	0.948276	NA	0.897783	NA	0.990766	0.485816	0.998242	0.875	NA	0.906331							0.867252
31	0.982372	0.979167	0.946364	NA	1	NA	0.833333	0.964072	1	0.888889	0.969793	NA	0.8125	0	NA	0.971073	NA	0.929245	NA	1	0.427574	1	0.972973	NA	0.863374							0.870414
32	0.949799	NA	0.401284	1	0.998201	NA	1	0.992016	NA	1	0.970335	NA	0.841667	NA	NA	0.963694	0	0.903179	NA	NA	0.5172	NA	0.943662	NA	0.820074							0.87691
33	1.02661	0.911765	0.294118	NA	1	NA	0.814815	0.996193	NA	0.997616	0.981322	0.907574	0.921361	NA	NA	0.969359	NA	0.914103	NA	NA	0.579882	NA	0.947138	NA	0.875847							0.877129
34	0.98498	0.888619	0.280632	NA	NA	NA	NA	1	NA	0.96875	0.954106	0.725806	0.808989	NA	NA	0.911243	0	0.953204	NA	NA	0.888122	NA	0.956268	NA	0.793901							0.878464
35	0.985803	NA	0.308197	NA	NA	NA	0.701754	1	NA	0.933131	0.986055	0.47932	0.933161	NA	NA	0.939024	NA	0.996074	NA	NA	0.539359	NA	0.944056	NA	0.812161							0.884798
36	0.961851	0.988055	0.938014	NA	1	1	NA	0.714286	NA	1.04167	0.988233	0.545455	0.786885	NA	NA	0.943925	NA	0.99706	NA	NA	0.87728	NA	0.931034	NA	0.908125							0.890155
37	1.03704	NA	0.509091	NA	NA	NA	NA	0.961538	NA	0.997234	0.956522	0.833333	0.961538	NA	NA	0.909091	NA	0.995215	NA	NA	0.593496	NA	0.964747	NA	0.883531							0.890315
38	0.969697	0.989947	0.414234	NA	1	1	NA	0.75	NA	0.986111	0.993144	0.961538	0.787879	NA	NA	0.984375	NA	0.985714	NA	NA	0.521654	NA	0.992754	NA	0.881218							0.897705
DEFAULT
Seq Library	DWV-A	ARV-1	LSV-3-CA-2	VDV-3	ABPV-CA-22	CBPV-RNA2	LSV-2-CA-1	SBV	VOV-PB2	AmPLV-1	DWV-B	LSV-2-CA-2	LSV-2-CA-3	TRSV RNA1	SoCal dicistrovirus 1	NorCal potexvirus 1	Varroa tymolike virus	BQCV	VDV-9	VOV-Glycoprotein	LSV-1	VOV-NP	AmPVLR-1	SoCal sobemovirus 1	Grand Total
1	38	2320	256	0	0	4	124	54	0	204249	1565	15	110	1	1040	4	0	99	0	0	417	0	914005	9765	1134066
2	576	304	658	0	0	0	12	187	0	508	2719	3365	110	0	0	0	0	30	0	0	2709	0	1020	391	12589
3	1186	166	468	294	2	0	942	23	0	620	1702	3287007	3305	0	14	0	0	26	145	0	1989	0	2572	300	3300761
4	198195	75616	161141	2	0	0	238	14	0	81663	1100782	0	63	0	4	0	0	34	0	0	835195	0	232602	10	2685559
5	29846	31226	94	0	0	0	0	16	0	223610	610608	0	19	0	6	2	0	2	0	0	102	0	1233615	9	2129155
6	729172	183	150	2	0	0	2	5	0	156	15923	0	84	0	1524	0	1715	57	0	0	612	0	125	6	749716
7	11257	0	389331	0	0	0	922	1	0	84	57310	3	82	0	0	0	0	11	0	0	206284	0	29	0	665314
8	15852	0	70	0	0	204	4356	141664	0	49	325330	12621	1811709	0	0	0	4	4	0	0	826065	0	64	6	3137998
9	208862	0	119	0	0	0	8	0	0	33	171299	13	43	0	0	0	0	8	0	0	161409	0	38	2	541834
10	22152	71	127	0	0	2	491	44841	0	36	127665	0	63	0	0	0	476	0	0	0	6550	0	20	0	202494
11	2	0	22	0	0	0	349	3	0	123	12	0	17	4	0	0	0	4	0	0	49	0	11	0	596
12	0	0	41358	0	0	0	0	4	0	49602	21963	0	12	0	0	0	0	2	0	0	44	0	51	0	113036
13	1	0	135	0	0	0	0	6	0	8	12	0	53	7360	0	0	1	12	0	0	293	0	2	0	7883
14	24	0	86	0	2	0	4	746	0	7	32	0	120	2244	0	0	1	27	0	0	771	0	0	0	4064
15	6382	0	92	0	0	3	0	1	0	12	21	0	57	495	0	0	0	54	0	0	364	0	3	0	7484
16	0	0	60	0	0	6	8	0	0	8	18	0	31	0	0	0	0	8	0	0	80	0	0	0	219
17	2	26007	32	0	0	0	2	2	0	12	20	0	30	2	0	0	0	21	0	0	134	0	2	0	26266
18	0	0	173	0	0	2	0	0	0	14	8	2	90	0	0	0	0	59	0	0	562	0	4	0	914
19	0	0	92	0	0	0	1232	6	0	126	20	17815	3251419	0	0	0	0	26	0	0	60	0	91	0	3270887
20	6	0	278396	0	0	23	3090623	17774	0	12	580	270655	41478	1435	0	511	0	543	0	0	211	0	706	0	3702953
21	11	0	3096	2	0	2	10	16	0	32	332126	1	60	912	0	852	0	4526	0	0	146	0	26	0	341818
22	0	0	80411	0	0	8	37	16	0	6266	461	0	97	309	0	486	0	72	0	0	404	0	3054	0	91621
23	0	0	8	0	0	0	13851469	2	0	83	136	3655	323	0	0	0	0	421	0	0	17	0	51	0	13856165
24	116	0	256	0	331709	0	0	2	0	8	14008	32	1032	402	0	217	0	14	0	0	538	0	6	0	348340
25	92	0	90	0	0	0	6052	2	0	2	25125	4005	8966588	253	0	95	0	11	0	0	338	0	4	0	9002657
26	16111	0	1223326	0	0	0	2820500	13	0	66	1957202	720	356	39	0	18	0	8076	0	0	374	0	103	0	6026904
27	24516	0	165	0	0	0	18590	4	0	2	233612	61	356	81	0	17	0	54654	0	0	567	0	4	0	332629
28	0	38478	357	0	0	2	44	0	0	5	172	2	354	271	0	10	9	8930	0	0	347	0	24	0	49005
29	79	292939	13	0	6	0	44	6	0	7	14010628	0	366	2	0	38	0	12	0	0	8	0	16	0	14304164
30	489524	89711	4348	4	10881	0	2268	8264	4895	28	1642772	4	35	0	0	220	0	29810	0	12553	137	5111	70	0	2300635
31	9864	47	101808	0	10	0	5	161	8	16	326865	0	65	0	0	8359	0	197	0	20	245	6	648	0	448324
32	473	0	250	2	4995	0	18	128099	0	56	42196	0	101	0	0	6636	0	625	0	0	436	0	201	0	184088
33	7523	31	30	0	2	0	66	13869	0	659442	1950822	291715	9748	0	0	1044	0	104014	0	0	98	0	1551395	0	4589799
34	10886	31067	71	0	0	0	0	79	0	186	194275	90	72	0	0	154	0	937	0	0	130918	0	328	0	369063
35	6805	0	94	0	0	0	40	14	0	307	209437	68653	11895	0	0	154	0	108586	0	0	185	0	675	0	406845
36	52241	31930	47426	0	2	2	0	5	0	25	1262147	12	48	0	0	101	0	207522	0	0	2116	0	54	0	1603631
37	84	0	28	0	0	0	0	25	0	746926	220	20	25	0	0	120	0	416	0	0	73	0	2367057	0	3114994
38	32	59677	227	0	4	2	0	3	0	71	33609	25	52	0	0	63	0	69	0	0	265	0	548	0	94647
MEDIUM
Seq Library	DWV-A	ARV-1	LSV-3-CA-2	VDV-3	ABPV-CA-22	CBPV-RNA2	LSV-2-CA-1	SBV	VOV-PB2	AmPLV-1	DWV-B	LSV-2-CA-2	LSV-2-CA-3	TRSV RNA1	SoCal dicistrovirus 1	NorCal potexvirus 1	Varroa tymolike virus	BQCV	VDV-9	VOV-Glycoprotein	LSV-1	VOV-NP	AmPVLR-1	SoCal sobemovirus 1	Grand Total
1	41	2363	667	0	2	4	124	68	0	205318	1583	16	130	2	1044	6	0	112	0	0	704	0	919773	9962	1141919
2	606	310	1056	0	0	0	12	188	0	525	2784	3384	124	0	0	0	0	34	0	0	3158	0	1022	412	13615
3	1264	169	926	294	2	0	962	22	0	621	1723	3302472	3616	0	14	0	0	27	147	0	2413	0	2585	314	3317571
4	207226	77963	201448	2	0	0	330	15	0	82059	1120577	0	74	0	4	0	0	42	0	0	867945	0	234207	10	2791902
5	30224	31448	237	0	0	0	0	16	0	224408	622730	0	20	0	6	2	0	2	0	0	213	0	1241255	8	2150569
6	733419	185	457	2	0	0	2	4	0	158	16079	0	100	0	1534	0	1735	64	0	0	1008	0	126	6	754879
7	11336	0	434680	0	0	0	1223	1	0	88	58098	4	94	0	0	1	0	12	0	0	247622	0	30	0	753189
8	17650	0	224	0	0	206	5656	149230	0	48	329785	12574	1912865	0	0	0	6	5	0	0	859460	0	64	6	3287779
9	226422	0	293	0	0	0	8	0	0	34	176070	14	61	0	0	0	0	8	0	0	179339	0	38	6	582293
10	23703	72	363	0	0	2	491	45256	0	36	130664	0	86	0	0	0	489	0	0	0	7760	0	20	0	208942
11	2	0	75	0	0	0	404	3	0	135	13	0	21	4	0	0	0	4	0	0	96	0	12	0	769
12	0	0	42268	0	0	0	0	4	0	51558	22199	0	12	0	0	0	0	2	0	0	58	0	47	0	116148
13	1	0	376	0	0	0	0	6	0	8	12	0	55	8716	0	0	1	12	0	0	560	0	2	0	9749
14	24	0	381	0	6	0	4	745	0	7	33	0	140	2803	0	0	17	30	0	0	1262	0	0	0	5452
15	7374	0	330	0	0	4	0	1	0	12	22	0	65	581	0	0	0	64	0	0	675	0	5	0	9133
16	0	0	174	0	0	6	13	2	0	8	18	0	32	0	0	0	0	12	0	0	156	0	1	0	422
17	2	26177	102	0	0	0	2	2	0	12	20	0	36	2	0	0	0	22	0	0	250	0	2	0	26629
18	0	0	563	0	0	2	0	0	0	14	8	2	102	0	0	0	0	71	0	0	983	0	6	0	1751
19	0	0	146	0	0	0	1290	6	0	126	21	18818	3472988	0	0	2	0	31	0	0	102	0	110	0	3493640
20	6	0	302941	0	0	26	3103895	18169	0	11	585	287236	45985	1437	0	606	0	578	0	0	357	0	757	0	3762589
21	11	0	3254	2	0	2	10	16	0	35	334977	2	65	921	0	1019	0	4634	0	0	281	0	27	0	345256
22	0	0	83324	0	0	8	36	16	0	6373	474	6	109	310	0	572	0	77	0	0	773	0	2899	0	94977
23	0	0	18	0	0	0	13891966	2	0	82	137	3829	335	0	0	0	0	423	0	0	26	0	57	0	13896875
24	123	0	500	0	332825	0	0	2	0	8	14304	31	1081	410	0	276	0	18	0	0	863	0	6	0	350447
25	97	0	282	0	0	0	7507	2	0	2	25518	4157	9000415	276	0	104	0	11	0	0	592	0	4	0	9038967
26	17219	0	1233764	0	0	0	2850156	14	0	67	1974926	754	390	52	0	16	0	8522	0	0	699	0	106	0	6086685
27	24438	0	455	0	0	0	22691	4	0	2	236897	69	553	107	0	20	3	54772	0	0	984	0	4	0	340999
28	0	39016	857	0	0	2	44	0	0	6	176	5	382	324	0	12	88	8965	0	0	722	0	26	0	50625
29	81	297495	39	0	6	0	44	6	0	8	14085282	0	383	4	0	47	0	12	0	0	19	0	16	0	14383442
30	495333	93601	4695	4	10920	0	2604	10713	4909	28	1688414	4	55	0	0	232	0	33204	0	12670	282	5120	80	0	2362868
31	10041	48	107578	0	10	0	6	167	8	18	337046	0	80	3	0	8608	0	212	0	20	573	6	666	0	465090
32	498	0	623	2	5004	0	18	129130	0	56	43486	0	120	0	0	6886	1	692	0	0	843	0	213	0	187572
33	7328	34	102	0	2	0	81	13922	0	661018	1987952	321423	10580	0	0	1077	0	113788	0	0	169	0	1637982	0	4755458
34	11052	34961	253	0	0	0	0	79	0	192	203620	124	89	0	0	169	4	983	0	0	147410	0	343	0	399279
35	6903	0	305	0	0	0	57	14	0	329	212399	143230	12747	0	0	164	0	109014	0	0	343	0	715	0	486220
36	54313	32316	50560	0	2	2	0	7	0	24	1277176	22	61	0	0	107	0	208134	0	0	2412	0	58	0	1625194
37	81	0	55	0	0	0	0	26	0	748998	230	24	26	0	0	132	0	418	0	0	123	0	2453553	0	3203666
38	33	60283	548	0	4	2	0	4	0	72	33841	26	66	0	0	64	0	70	0	0	508	0	552	0	96073

## Sheet: S10 - sing vs mult
Supplementary Material Table S10: Number of reads mapped using either single or multimapping enabled (HISAT2) to LSV-2/LSV-3 variants, and DWV-A/DWV-B
To assess the specificity of reads mapping to DWV-A vs. DWV-B and the assembled Lake sinai virus 2 and Lake sinai virus 3 sequences (LSV-2-CA-1, LSV-2-CA-2, LSV-2-CA-3, LSV-3-CA-1, and LSV-3-CA2), reads were mapped with either single or multimapping mode enabled.
Reads aligning in each library for each of the given viruses is listed in each column, with either singe or multi mapping enabled (denoted by the box). To more clearly show differences in the number of reads mapped using the single or multi mapping modes, the proportion of .
single/multi mapped reads is given in the rightmost box. The proportion of reads mapping with the single vs multi mapping modes is similar in nearly all cases, indicating the same read was not being mapped to multiple virus sequences. This finding indicates the quantification of
similar virus strains was accurate and the same read was not being assigned to both DWV-A and DWV-B, or to the multiple LSV-2/LSV-3 strains.
	Single mapping enabled							Multi mapping enabled							Proportion single / multi mapped reads
Library	DWV_A	DWV_B	LSV2_CA_1	LSV2_CA_2	LSV2_CA_3	LSV3_CA_1	LSV3_CA_2	DWV_A	DWV_B	LSV2_CA_1	LSV2_CA_2	LSV2_CA_3	LSV3_CA_1	LSV3_CA_2	DWV_A	DWV_B	LSV2_CA_1	LSV2_CA_2	LSV2_CA_3	LSV3_CA_1	LSV3_CA_2
1	187	2766	130	16	450	36	667	187	2766	130	16	450	36	667	1	1	1	1	1	1	1
2	2993	5197	18	3389	623	9	1357	2993	5197	18	3387	627	9	1357	1	1	1	1.00059	0.99362	1	1
3	6166	3137	775	3300600	16134	11	1096	6166	3137	1219	3302441	17330	11	1096	1	1	0.635767	0.999443	0.930987	1	1
4	1018775	2083728	532	18	301	3338	297223	1018822	2083792	541	0	304	3350	297327	0.999954	0.999969	0.983364	NA	0.990132	0.996418	0.99965
5	164554	1143256	0	0	88	14	238	164585	1143298	0	0	88	14	238	0.999812	0.999963	1	1	1	1	1
6	746080	28354	2	0	590	469	465	746120	28356	2	0	590	471	464	0.999946	0.999929	1	1	1	0.995754	1.00216
7	51066	102164	1722	10	257	18522	696596	51068	102162	1733	14	259	18591	695938	0.999961	1.00002	0.993653	0.714286	0.992278	0.996289	1.00095
8	75221	655815	19974	87073	4557647	237666	2749	75221	655817	22305	95750	4599880	237748	2769	1	0.999997	0.895494	0.909379	0.990819	0.999655	0.992777
9	1033026	464335	57	19	237	25519	3878	1033861	464489	57	18	239	25539	3889	0.999192	0.999668	1	1.05556	0.991632	0.999217	0.997172
10	91412	245303	4732	0	319	36	552	91414	245312	4744	2	319	36	551	0.999978	0.999963	0.99747	0	1	1	1.00181
11	6	19	561	0	52	8	74	6	19	561	0	52	8	74	1	1	1	1	1	1	1
12	14	38958	0	0	41	4	64222	14	38958	0	0	41	4	64229	1	1	1	1	1	1	0.999891
13	10	16	0	0	273	0	375	10	16	0	0	273	0	375	1	1	1	1	1	1	1
14	81	75	4	0	761	0	381	81	75	4	0	761	0	381	1	1	1	1	1	1	1
15	28988	33	0	0	341	0	329	28988	33	0	0	341	0	329	1	1	1	1	1	1	1
16	12	22	19	1	91	0	175	12	22	19	1	91	0	175	1	1	1	1	1	1	1
17	5	30	2	0	142	0	102	5	30	2	0	142	0	102	1	1	1	1	1	1	1
18	6	12	0	2	531	0	563	6	12	0	2	531	0	563	1	1	1	1	1	1	1
19	2	37	58837	210019	11472020	2	171	2	37	47679	217788	11621746	2	171	1	1	1.23402	0.964328	0.987117	1	1
20	8	999	3177041	375470	76537	158330	449923	8	999	3178196	377659	78672	158330	449826	1	1	0.999637	0.994204	0.972862	1	1.00022
21	15	713394	14	14	274	6	30499	15	713399	14	34	290	8	30498	1	0.999993	1	0.411765	0.944828	0.75	1.00003
22	10	682	45	7	365	8	117276	10	682	45	7	365	10	117275	1	1	1	1	1	0.8	1.00001
23	2	216	13982249	2999	890	0	22	2	216	14058603	4829	1130	0	22	1	1	0.994569	0.62104	0.787611	1	1
24	244	22571	164	709	31063	6277	538	244	22571	165	679	31262	6279	549	1	1	0.993939	1.04418	0.993634	0.999681	0.979964
25	331	53046	256859	16346	9018677	8	282	331	53046	258443	18908	9027592	8	282	1	1	0.993871	0.864502	0.999012	1	1
26	83939	2960831	3046531	493	760	18	1432604	83951	2961009	3047879	861	794	20	1432892	0.999857	0.99994	0.999558	0.57259	0.957179	0.9	0.999799
27	157736	422270	117698	6528	5495	6	457	157813	422312	118091	7022	5963	6	457	0.999512	0.999901	0.996672	0.92965	0.921516	1	1
28	14	299	46	13	988	0	859	14	299	46	16	993	0	859	1	1	1	0.8125	0.994965	1	1
29	334	14144644	55	26	1252	0	39	354	14154207	57	21	1262	0	39	0.943503	0.999324	0.964912	1.2381	0.992076	1	1
30	3644318	3160904	3753	0	144	2675425	6886	3645051	3162982	3753	2	146	2677256	6872	0.999799	0.999343	1	0	0.986301	0.999316	1.00204
31	586833	515104	16	1	235	1061	153402	586858	515108	16	1	235	1061	153267	0.999957	0.999992	1	1	1	1	1.00088
32	5554	90969	18	0	429	3782	625	5554	90974	18	0	431	3782	625	1	0.999945	1	1	0.99536	1	1
33	183734	3401683	733	352003	11043	180946	109	183767	3403059	514	352474	12697	181139	108	0.99982	0.999596	1.42607	0.998664	0.869733	0.998935	1.00926
34	107500	376818	0	131	230	39196	537	107504	376942	2	136	237	39207	543	0.999963	0.999671	0	0.963235	0.970464	0.999719	0.98895
35	10642	569256	380	153824	14774	78	304	10642	569328	426	156624	15052	78	304	1	0.999874	0.892019	0.982123	0.981531	1	1
36	513251	2683313	2	24	242	689857	71793	513267	2683771	2	24	242	692012	71805	0.999969	0.999829	1	1	1	0.996886	0.999833
37	3390	725	4	24	75	4893	122	3390	730	4	24	75	4805	125	1	0.993151	1	1	1	1.01831	0.976
38	150	473320	0	30	267	1382	552	150	473340	0	30	267	1471	550	1	0.999958	1	1	1	0.939497	1.00364

[truncated: 8 more sheets: S11 - reads, S12 - known viruses, S13 - plant vir, S14- new viruses, S15 - FPKM, S16 - LSV variants, S17 - partiti ids, S18 - partiti cols]
